# Supplementary material for: Docking and Molecular Dynamics-Based Identification of Interaction between Various Beta-Amyloid Isoforms and RAGE Receptor
Source: Int J Mol Sci. 2022 Oct 5;23(19):11816. doi: 10.3390/ijms231911816 (PMC9570301; doi:10.3390/ijms231911816)
Supplement: Supplementary file 1 [file ijms-23-11816-s001.zip]

Archive with 1 entries (1 files):
- ijms-1839760-supplementary.pdf
